# Supplementary material for: Genotypes and Phenotypes of MEF2C Haploinsufficiency Syndrome: New Cases and Novel Point Mutations
Source: Front Pediatr. 2021 May 13;9:664449. doi: 10.3389/fped.2021.664449 (PMC8155578; doi:10.3389/fped.2021.664449)
Supplement: Supplementary file 1 [file Table_1.XLSX]

## Sheet: MEF2C简表 (2)
Patients' No.	ACMG rating evidence	ACMG result	Inherited pattern	Chromosome	Start	End	Ref	Alt	Functional area.refGeneWithVer	Gene.refGeneWithVer	GeneDetail.refGeneWithVer	Variation type.refGeneWithVer	Amino acid Change.ensGene	Clinvar	HGMD	gnomAD_exome_ALL	gnomAD_exome_popmax	gnomAD_exome_EAS	gnomAD_exome_Hom	gnomAD_genome_ALL	gnomAD_genome_popmax	gnomAD_genome_EAS	gnomAD3_genome_AF_Popmax	gnomAD3_genome_AF_EAS	gnomAD3_genome_Hom_EAS	ExAC_ALL	ExAC_EAS	SIFT_pred	Polyphen2_HDIV_pred	Polyphen2_HVAR_pred	LRT_pred	MutationTaster_pred	MutationAssessor_pred	FATHMM_pred	PROVEAN_pred	M-CAP_pred	CADD_raw	REVEL	Interpro_domain	dbscSNV_ADA_SCORE	dbscSNV_RF_SCORE	MesDonRef	MesDonAlt	MesDonVar	MesAccRef	MesAccAlt	MesAccVar	delta_logit_psi	efficiency
P1	PS2+PM2-supporting+PP3+PP4	Likely pathogenic	Unkonw， mother ，mosaic，10/119（8.4%）	chr5	88823780	88823780	T	A	exonic	MEF2C	.	nonsynonymous SNV	NM_002397.5:exon2:c.9A>T (p.Arg3Ser)	Pathogenic {Pathogenic(1)}	DM	.	.	.	.	.	.	.	.	.	.	.	.	D	D	P	D	D	H	D	D	D	3.645	0.879	Transcription factor, MADS-box	.	.	.	.	.	.	.	.	.	.
P2	PVS1+PM2-supporting+PM6+PP4	Pathogenic	De novo	chr5	88804778	88804778	A	-	exonic	MEF2C	.	frameshift deletion	NM_002397.5:exon3:c.78delT (p.Phe26Leufs*3)	.	.	.	.	.	.	.	.	.	.	.	.	.	.	.	.	.	.	.	.	.	.	.	.	.	.	.	.	.	.	.	.	.	.	.	.
P3	PVS1+PS2+PM2-supporting+PP4	Pathogenic	De novo	chr5	88730211	88730211	-	AA	exonic	MEF2C	.	stopgain	NM_002397.5:exon8:c.833_834insTT (p.Leu278Phefs*2)	.	.	.	.	.	.	.	.	.	.	.	.	.	.	.	.	.	.	.	.	.	.	.	.	.	.	.	.	.	.	.	.	.	.	.	.
P4	PVS1+PS2+PM2-supporting+PP4	Pathogenic	De novo	chr5	88804803	88804803	T	C	splicing	MEF2C	NM_002397.5:exon3:c.55-2A>G	.	.	.	.	.	.	.	.	.	.	.	.	.	.	.	.	.	.	.	.	D	.	.	.	.	4.789	.	.	1	0.928	.	.	.	.	.	.	.	.
P5	PM2-supporting+PM6+PP3+PP4	Likely pathogenic	De novo	chr5	88823745	88823745	C	G	exonic	MEF2C	.	nonsynonymous SNV	NM_002397.5:exon2:c.44G>C (p.Arg15Pro)	.	.	.	.	.	.	.	.	.	.	.	.	.	.	D	B	B	D	D	M	D	D	D	4.788	0.876	Transcription factor, MADS-box	.	.	.	.	.	.	.	.	.	.
P6	PVS1_Supporting+PM2-Supporting+PM6+PP4	Pathogenic	De novo	chr5	88823788	88823788	T	C	exonic	MEF2C	.	startloss	NM_002397.5:exon2:c.1A>G (p.Met1?)	Uncertain significance {Uncertain significance(1)}	.	.	.	.	.	.	.	.	.	.	.	.	.	D	P	P	D	D	.	T	D	.	4.001	0.813	Transcription factor, MADS-box	.	.	.	.	.	.	.	.	.	.
P7	PVS1_Supporting+PS2+PM2-supporting+PP4	Pathogenic	Unkonw， mother ，mosaic，8/113（7.08%）	chr5	88823786	88823786	C	T	exonic	MEF2C	.	startloss	NM_002397.5:exon2:c.3G>A (p.Met1?)	.	.	.	.	.	.	.	.	.	6.99643e-06	0	0	.	.	D	P	P	D	D	.	T	D	D	5.616	0.828	Transcription factor, MADS-box	.	.	.	.	.	-10.91	-5.06	-0.536	-0.704279	-0.852114
SIFT_pred	D: Deleterious (sift<=0.05); T: tolerated (sift>0.05),score<0.05 is predicted as deleterious.
Polyphen2_HDIV_pred	D: Probably damaging (>=0.957), P: possibly damaging (0.453<=pp2_hdiv<=0.956); B: benign (pp2_hdiv<=0.452)
Polyphen2_HVAR_pred	D: Probably damaging (>=0.909), P: possibly damaging (0.447<=pp2_hdiv<=0.909); B: benign (pp2_hdiv<=0.446)
LRT_pred	D: Deleterious; N: Neutral; U: Unknown
MutationTaster_pred	A" ("disease_causing_automatic"); "D" ("disease_causing"); "N" ("polymorphism"); "P" ("polymorphism_automatic"
MutationAssessor_pred	H: high; M: medium; L: low; N: neutral. H/M means functional and L/N means non-functional
FATHMM_pred	ranging from 0 to 1. Scores above 0.5 are deleterious，If a score is smaller than -1.5 the corresponding NS is predicted as "D(AMAGING)"; otherwise it is predicted as "T(OLERATED)".
M-CAP_pred	D：Deleterious; T: tolerated
CADD_raw	>10：Probably deleterious
Interpro_domain	Interpro database domain
dbscSNV_ADA_SCORE	dbscSNV ADA
dbscSNV_RF_SCORE	dbscSNV RF
MesDonRef	MaxEntScan ref donor motif strength
MesDonAlt	MaxEntScan alt donor motif strength
MesDonVar	MesDonVar = (mesDonAlt - mesDonRef)/mesDonRef
MesAccRef	MaxEntScan ref acceptor motif strength
MesAccAlt	MaxEntScan alt acceptor motif strength
MesAccVar	MesAccVar = (mesAccAlt - mesAccRef)/mesAccRef
delta_logit_psi	＞2 or ＜-2 ：Possibly damaging
efficiency	Splicing efficiency in exons
